# Supplementary material for: Bromodomain and Extraterminal Protein Inhibitor, Apabetalone (RVX-208), Reduces ACE2 Expression and Attenuates SARS-Cov-2 Infection In Vitro
Source: Biomedicines. 2021 Apr 18;9(4):437. doi: 10.3390/biomedicines9040437 (PMC8072876; doi:10.3390/biomedicines9040437)
Supplement: Supplementary file 1 [file biomedicines-09-00437-s001.zip]

Archive with 1 entries (1 files):
- biomedicines-1173899-supplementary.pdf
